# Supplementary material for: Is adjunctive naturopathy associated with improved glycaemic control and a reduction in need for medications among type 2 Diabetes patients? A prospective cohort study from India
Source: BMC Complement Altern Med. 2016 Aug 17;16:290. doi: 10.1186/s12906-016-1264-0 (PMC4989485; doi:10.1186/s12906-016-1264-0)
Supplement: Additional file 1: — Codebook. (TXT 8 kb) [file 12906_2016_1264_MOESM1_ESM.txt]

DATA FILE:             C:\Dropbox\DM study final\analysis\dm_bairy_final.rec
File label:            dia data     

File size:             24 kb
Last revision:         21. Jun 2016 18:57
Number of fields:      34
Number of records:     101
Checks applied:        Yes (Last revision 21. Jun 2016 18:57)


Fields in data file:

No. Name       Variable label        Field type      Width  Checks                Value labels        
------------------------------------------------------------------------------------------------------
  1 sno        serial number         Number          3      Key 1                                     
                                                            Must enter                                

  2 sex                              Number          1      Must enter            label_sex           
                                                                                  1: male             
                                                                                  2: female           
                                                                                  9: not recorded     

  3 age                              Number          2      Must enter                                

  4 income                           Number          6      Must enter                                

  5 occu                             Number          1      Must enter            label_occu          
                                                                                  1: govt employee    
                                                                                  2: ngo private emplo
                                                                                  3: student          
                                                                                  4: home maker       
                                                                                  5: retired          
                                                                                  6: unemployed       
                                                                                  7: others           
                                                                                  9: not recorded     

  6 edu                              Number          1      Must enter            label_edu           
                                                                                  1: Illiterate       
                                                                                  2: less than primary
                                                                                  3: Primary          
                                                                                  4: Highschool       
                                                                                  5: Secondary        
                                                                                  6: Graduate         
                                                                                  7: Professional     
                                                                                  9: Not recorded     

  7 durdia     Duration of           Number          2      Must enter                                
               Diabetes                                                                               

  8 smok                             Number          1      Must enter            label_smok          
                                                                                  1: current  smoker  
                                                                                  2: past  smoker     
                                                                                  3: Never  smoker    
                                                                                  9: not recorded     

  9 alc                              Number          1      Must enter            label_alc           
                                                                                  1: current drinker  
                                                                                  2: past drinker     
                                                                                  3: Never drinker    
                                                                                  9: Not recorded     

 10 fbs1       FBS                   Number          3      Must enter                                

 11 ppbs1      PPBS                  Number          3      Must enter                                

 12 hba1c1     HBA1C                 Number          4:1    Must enter                                

 13 fbs3       FBS                   Number          3      Must enter                                

 14 ppbs3      PPBS                  Number          3      Must enter                                

 15 hba1c3     HBA1C                 Number          4:1    Must enter                                

 16 med1gen                          Text            18                                               

 17 med1base                         Number          6:1                                              

 18 med1final                        Number          6:1                                              

 19 med2gen                          Text            24                                               

 20 med2base                         Number          6:1                                              

 21 med2final                        Number          6:2                                              

 22 med3gen                          Text            17                                               

 23 med3base                         Number          6:1                                              

 24 med3final                        Number          5:1                                              

 25 med4gen                          Text            17                                               

 26 med4base                         Number          4                                                

 27 med4final                        Number          2                                                

 28 outcome                          Number          9                            outcomelbl          
                                                                                  0: Unfavourable     
                                                                                  1: Favourable       

 29 stay       Duration of           Number          9                            staylbl             
               admission -                                                        1: 15-day stay      
               groups                                                             2: 30-day stay      

 30 htn        Hypertension          Number          9                            htnlbl              
                                                                                  1: No hypertension  
                                                                                  2: Hypertension     

 31 bmi                              Number          12:4                                             

 32 medgrp                           Number          9                            medgrplbl           
                                                                                  1: Oral drugs only  
                                                                                  2: Insulin-receiving

 33 dietc      Compliance to         Number          9                            dietclbl            
               Diet                                                               1: Poor(0-5)        
                                                                                  2: Moderate(6-8)    
                                                                                  3: Excellent(9-10)  

 34 yogac      Compliance to         Number          9                            yogaclbl            
               Yoga                                                               1: Poor(0-5)        
                                                                                  2: Moderate(6-8)    
                                                                                  3: Excellent(9-10)  

------------------------------------------------------------------------------------------------------
